# Supplementary material for: The Use of Infrared Thermography (IRT) in Burns Depth Assessment: A Diagnostic Accuracy Meta-Analysis
Source: Eur Burn J. 2022 Sep 1;3(3):432–46. doi: 10.3390/ebj3030038 (PMC11571867; doi:10.3390/ebj3030038)
Supplement: Supplementary file 1 [file ebj-03-00038-s001.zip]

Archive with 1 entries (1 files):
- ebj-1715582-supplementary.pdf
